# Supplementary material for: Scalable Accelerated Materials Discovery of Sustainable Polysaccharide-Based Hydrogels by Autonomous Experimentation and Collaborative Learning
Source: ACS Appl Mater Interfaces. 2024 Dec 11;16(51):70310–21. doi: 10.1021/acsami.4c16614 (PMC11672474; doi:10.1021/acsami.4c16614)
Supplement: Supplementary file 2 — am4c16614_si_002.xlsx [file am4c16614_si_002.xlsx]

## Sheet: Data of Figure 3
Sample	M-ALG (wt%)	CMCS (wt%)	AcOH (wt%)	Phase Angle (°)	G' (kPa)
1	0	75.1423	24.8577	-84.7183	39.1968
2	1.102	95.0897	3.80829	-85.4317	75.2507
3	1.31745	38.4011	60.2815	-85.5367	98.3826
4	0.385896	6.64439	92.9697	-85.84	88.1709
5	7.44778	89.7806	2.77162	-85.3483	75.1035
6	9.07056	83.1838	7.74565	-85.8767	92.2359
7	1.16605	8.5481	90.2859	-86.3267	118.656
8	12.5643	76.0623	11.3733	-85.85	93.0381
9	1.08897	5.57147	93.3396	-86.1967	114.236
10	10.7124	47.1226	42.165	-86.5017	119.849
11	2.89461	11.0936	86.0118	-86.4083	115.912
12	7.12502	24.0415	68.8334	-86.0167	98.4838
13	10.4911	31.4032	58.1057	-86.3433	100.988
14	25.9022	69.2715	4.82633	-85.325	71.2009
15	26.5685	63.8321	9.59943	-85.48	69.5881
16	3.31835	7.195	89.4867	-86.2783	100.205
17	1.94124	3.81252	94.2462	-86.38	103.636
18	32.794	58.5212	8.68483	-85.1883	69.4478
19	35.8703	58.3075	5.82224	-84.94	62.2452
20	16.6538	24.7139	58.6323	-85.8967	109.158
21	2.3356	3.16792	94.4965	-86.3517	99.7108
22	37.089	46.044	16.867	-85.31	49.8832
23	41.8762	47.6229	10.5009	-84.8533	58.1532
24	7.69246	8.01769	84.2898	-86.1	96.6808
25	3.2342	3.08981	93.676	-86.1783	93.351
26	49.7742	43.5784	6.64743	-84.975	58.7804
27	6.98781	5.60404	87.4081	-85.8417	81.8224
28	57.309	42.0617	0.629271	-84.7183	42.5757
29	32.1516	21.5698	46.2786	-84.9883	61.327
30	27.4875	16.8285	55.684	-84.8467	61.1874
31	43.7819	24.4102	31.8079	-84.865	49.8441
32	3.99755	2.02456	93.9779	-86.02	79.2903
33	17.1344	7.85678	75.0088	-85.485	66.1401
34	6.37569	2.63743	90.9869	-85.9233	96.5627
35	71.6665	26.619	1.71445	-85.03	48.3269
36	35.3354	11.7189	52.9457	-84.835	52.2138
37	6.50225	1.91229	91.5855	-85.5333	55.7427
38	5.90287	1.52652	92.5706	-85.36	46.1452
39	17.036	3.83232	79.1316	-85.185	45.8081
40	15.0175	2.89997	82.0826	-85.1017	48.7229
41	9.84486	1.60359	88.5516	-85.07	48.5954
42	55.1593	7.39944	37.4412	-84.6117	36.9672
43	84.2048	8.99092	6.80427	-84.4867	25.3234
44	7.2998	0.589072	92.1111	-84.855	43.628
45	58.4674	3.25017	38.2825	-84.4633	33.0555
46	48.5929	1.55734	49.8498	-84.365	30.5393
47	5.21956	0.0487425	94.7317	-84.5367	32.7875
48	5.11838	0	94.8816	-84.42	29.7094

## Sheet: Training Data
M-ALG (wt%)	CMCS (wt%)	AcOH (wt%)	Phase Angle (°)	G' (kPa)
10.4911	31.4032	58.1057	-86.3433	100.988
25.9022	69.2715	4.82633	-85.325	71.2009
26.5685	63.8321	9.59943	-85.48	69.5881
3.31835	7.195	89.4867	-86.2783	100.205
1.94124	3.81252	94.2462	-86.38	103.636
32.794	58.5212	8.68483	-85.1883	69.4478
35.8703	58.3075	5.82224	-84.94	62.2452
16.6538	24.7139	58.6323	-85.8967	109.158
2.3356	3.16792	94.4965	-86.3517	99.7108
37.089	46.044	16.867	-85.31	49.8832
41.8762	47.6229	10.5009	-84.8533	58.1532
7.69246	8.01769	84.2898	-86.1	96.6808
3.2342	3.08981	93.676	-86.1783	93.351
49.7742	43.5784	6.64743	-84.975	58.7804
6.98781	5.60404	87.4081	-85.8417	81.8224
57.309	42.0617	0.629271	-84.7183	42.5757
32.1516	21.5698	46.2786	-84.9883	61.327
27.4875	16.8285	55.684	-84.8467	61.1874
43.7819	24.4102	31.8079	-84.865	49.8441
3.99755	2.02456	93.9779	-86.02	79.2903
17.1344	7.85678	75.0088	-85.485	66.1401
6.37569	2.63743	90.9869	-85.9233	96.5627
71.6665	26.619	1.71445	-85.03	48.3269
35.3354	11.7189	52.9457	-84.835	52.2138
6.50225	1.91229	91.5855	-85.5333	55.7427
5.90287	1.52652	92.5706	-85.36	46.1452
17.036	3.83232	79.1316	-85.185	45.8081
15.0175	2.89997	82.0826	-85.1017	48.7229
9.84486	1.60359	88.5516	-85.07	48.5954
55.1593	7.39944	37.4412	-84.6117	36.9672
84.2048	8.99092	6.80427	-84.4867	25.3234
7.2998	0.589072	92.1111	-84.855	43.628
58.4674	3.25017	38.2825	-84.4633	33.0555
48.5929	1.55734	49.8498	-84.365	30.5393
5.21956	0.0487425	94.7317	-84.5367	32.7875
5.11838	0	94.8816	-84.42	29.7094

## Sheet: Collaborative Learning
# of Iteration	Client	M-ALG (wt%)	CMCS (wt%)	AcOH (wt%)	Phase Angle (°)	G' (kPa)
1	1	7.67354	2.90452	89.4219	-86.1869	98.3493
	2	7.12093	2.7003	90.1788	-86.0856	88.6653
	3	7.17309	2.90451	89.9224	-86.2749	105.417
	4	6.88262	2.54795	90.5694	-86.2186	102.348
2	1	6.37529	4.32595	89.2988	-85.878	72.8713
	2	6.73017	3.78804	89.4818	-85.6376	68.8747
	3	6.41695	4.14313	89.4399	-85.7252	65.509
	4	5.23254	4.8966	89.8709	-86.0106	79.197
3	1	5.14921	6.15485	88.6959	-86.4178	120.668
	2	5.21459	4.05691	90.7285	-86.0277	84.1373
	3	4.59041	5.48692	89.9227	-86.1211	89.074
	4	4.36221	4.59722	91.0406	-86.1224	91.4913
4	1	3.96742	8.34208	87.6905	-86.7193	138.984
	2	4.58189	5.11396	90.3042	-86.11	86.5243
	3	4.99341	3.67454	91.3321	-85.9006	69.018
	4	5.01081	4.60637	90.3828	-86.2081	86.939
5	1	6.05607	6.29036	87.6536	-86.0243	70.8573
	2	4.09856	5.29312	90.6083	-86.0733	71.838
	3	4.74114	5.7203	89.5386	-86.0652	68.026
	4	5.11845	3.10984	91.7717	-85.7256	51.4987
6	1	5.2248	6.52616	88.249	-86.2449	102.091
	2	2.79857	4.09746	93.104	-86.2284	98.4195
	3	4.7431	5.47953	89.7774	-86.1172	89.909
	4	4.16045	3.95579	91.8838	-86.0695	83.3403
7	1	6.11974	9.81219	84.0681	-86.4218	116.944
	2	5.9936	3.70569	90.3007	-85.8092	64.4513
	3	5.01506	6.94204	88.0429	-86.1841	81.0567
	4	5.39625	8.45803	86.1457	-86.1778	90.4227
8	1	4.27156	7.03436	88.6941	-86.4165	109.483
	2	3.41451	4.44441	92.1411	-86.2219	88.2342
	3	6.1519	3.41701	90.4311	-85.837	68.1625
	4	3.00182	5.06176	91.9364	-86.2986	106.262

## Sheet: Independent Learning
# of Iteration	Client	M-ALG (wt%)	CMCS (wt%)	AcOH (wt%)	Phase Angle (°)	G' (kPa)
1	1	18.7531	6.44874	74.7982	-85.4199	56.843
	2	6.23567	2.05551	91.7088	-86.2203	102.301
	3	7.01598	4.52791	88.4561	-86.4569	114.431
	4	5.0942	1.36959	93.5362	-85.9187	74.3253
2	1	8.39578	17.991	73.6133	-86.1158	86.0557
	2	2.75222	5.32175	91.926	-86.2838	102.104
	3	10.9349	0.168229	88.8969	-84.0152	13.0523
	4	4.8711	1.87644	93.2525	-85.4912	65.8967
3	1	9.88353	2.9179	87.1986	-85.2474	48.6007
	2	10.6136	5.13462	84.2518	-85.508	72.535
	3	8.36338	3.82736	87.8093	-85.5055	73.6933
	4	9.61553	2.88031	87.5042	-85.2839	53.5713
4	1	6.09756	0.0938086	93.8086	-84.1987	14.6287
	2	4.32803	2.11825	93.5537	-85.7068	69.734
	3	5.6104	1.36916	93.0204	-85.2688	55.4363
	4	4.6195	2.51918	92.8613	-85.6568	72.0123
5	1	9.05035	3.35414	87.5955	-85.1463	45.9433
	2	7.44199	10.9255	81.6325	-86.0175	69.798
	3	7.20157	2.69813	90.1003	-85.1828	46.847
	4	9.78774	0.812201	89.4001	-84.3967	23.3717
6	1	6.07648	1.81554	92.108	-85.3149	47.183
	2	5.33285	3.62527	91.0419	-85.7519	64.7938
	3	3.33969	2.91836	93.7419	-85.9024	78.3705
	4	3.0442	4.55362	92.4022	-86.1693	92.1823
7	1	3.22632	3.49763	93.2761	-86.2095	98.2753
	2	3.90405	3.18875	92.9072	-86.059	84.3537
	3	4.45882	7.00968	88.5315	-86.1757	88.5827
	4	3.31576	4.09344	92.5908	-85.998	76.144
8	1	2.24666	4.81428	92.9391	-86.3774	112.423
	2	5.1878	2.67556	92.1366	-85.8574	71.7747
	3	5.15415	5.60674	89.2391	-86.0739	84.2515
	4	5.57668	2.12892	92.2944	-85.6469	75.5498
